# Supplementary material for: Investigating Vα7.2+/CD161− T Cell and MAIT Cell Profiles Using Flow Cytometry in Healthy Subjects and Subjects with Atopic Dermatitis
Source: Int J Mol Sci. 2024 Mar 20;25(6):3486. doi: 10.3390/ijms25063486 (PMC10970526; doi:10.3390/ijms25063486)
Supplement: Supplementary file 1 [file ijms-25-03486-s001.zip]

Archive with 1 entries (1 files):
- ijms-2897601-supplementary.pptx
